# Supplementary material for: Microscale and Macroscale Deformation Behavior of Electrospun Polymeric Nanofiber Membranes Using In Situ SEM during Mechanical Testing
Source: Polymers (Basel). 2023 Mar 24;15(7):1630. doi: 10.3390/polym15071630 (PMC10096881; doi:10.3390/polym15071630)
Supplement: Supplementary file 1 [file polymers-15-01630-s001.zip]

Archive with 1 entries (1 files):
- polymers-2218459-supplementary.pdf
